# Supplementary material for: Gallic Acid-Containing Gelatin-Based Nonwoven Mat with Synergistic Photodegradation and Photoindication Function for Reducing Nicotine
Source: Polymers (Basel). 2021 Dec 3;13(23):4245. doi: 10.3390/polym13234245 (PMC8659907; doi:10.3390/polym13234245)
Supplement: Supplementary file 1 [file polymers-13-04245-s001.zip]

Archive with 1 entries (1 files):
- supporting information-SI.pdf
